# Supplementary material for: Temperature and volumetric effects on structural and dielectric properties of hybrid perovskites
Source: Nat Commun. 2024 Aug 31;15:7571. doi: 10.1038/s41467-024-51396-5 (PMC11365980; doi:10.1038/s41467-024-51396-5)
Supplement: Supplementary file 3 — Source Data [file 41467_2024_51396_MOESM3_ESM.xlsx]

## Sheet: Figure 1a
Figure 1a
	Data aII				Data bII				Data cII
		x, Pressure	y			x, Pressure	y			x, Pressure	y
		0	13.8051			0	8.6947			0	8.4685
		0.16	13.6273			0.16	8.6807			0.16	8.4413
		0.35	13.4814			0.35	8.6608			0.35	8.3925
		0.56	13.3001			0.56	8.6579			0.56	8.3581
		0.85	13.1071			0.85	8.6423			0.85	8.2989
		1.09	12.9215			1.09	8.6313			1.09	8.2366
		1.54	12.5976			1.54	8.63008			1.54	8.13681
		1.95	12.428			1.95	8.62772			1.95	8.06405
		2.35	12.2757			2.35	8.61664			2.35	8.00577
		2.51	12.1953			2.51	8.61251			2.51	7.97687
		3.04	12.0212			3.04	8.60105			3.04	7.9281
		3.63	11.894			3.63	8.588			3.63	7.902
		pressure	c
	cII	0	8.4685
		0.16	8.4413
		0.35	8.3925
		0.56	8.3581
		0.85	8.2989
		1.09	8.2366
		1.54	8.13681
		1.95	8.06405
		2.35	8.00577
		2.51	7.97687
		3.04	7.9281
		3.63	7.902

## Sheet: Inset Figure 1a
Insert 1a
	x, Pressure	y
	0	119.715
	0.16	119.223
	0.35	118.391
	0.56	117.831
	0.85	116.938
	1.09	116.143
	1.54	114.95
	1.95	114.221
	2.35	113.556
	2.51	113.196
	3.04	112.672
	3.63	112.32

## Sheet: Figure 1b
Figure 1b
	Data aII /aII (0.1 MPa)				Data bII /bII (0.1 MPa)				Data cII /cII (0.1 MPa)
		x, Pressure	y			x, Pressure	y			x, Pressure	y
		0	1			0	1			0	1
		0.16	0.98712			0.16	0.99839			0.16	0.99679
		0.35	0.97655			0.35	0.9961			0.35	0.99103
		0.56	0.96342			0.56	0.99577			0.56	0.98696
		0.85	0.94944			0.85	0.99397			0.85	0.97997
		1.09	0.93599			1.09	0.99271			1.09	0.97262
		1.54	0.91254			1.54	0.99257			1.54	0.96083
		1.95	0.90025			1.95	0.9923			1.95	0.95224
		2.35	0.88922			2.35	0.99102			2.35	0.94536
		2.51	0.88339			2.51	0.99055			2.51	0.94195
		3.04	0.87078			3.04	0.98923			3.04	0.93619
		3.63	0.86157			3.63	0.98773			3.63	0.93311
	cII

## Sheet: Figure 1c
Figure 1c
	SOF1						Fit curve
		x, Pressure	y	Error bars				x	y
		0	0.8425	0.05648				0	0.84051
		0.16	0.876	0.0641				0.00363	0.84143
		0.35	0.917	0.05118				0.00727	0.84235
		0.56	0.908	0.08306				0.0109	0.84326
		0.85	0.9038	0.07372				0.01453	0.84417
		1.09	1	0.04985				0.01817	0.84507
		1.54	1	0.03886				0.0218	0.84597
		1.95	1	0.03358				0.02544	0.84686
		2.35	1	0.04956				0.02907	0.84775
		2.51	1	0.05016				0.0327	0.84863
		3.04	1	0.04651				0.03634	0.84951
		3.63	1	0.05678				0.03997	0.85038
								0.0436	0.85125
								0.04724	0.85211
								0.05087	0.85297
								0.0545	0.85382
								0.05814	0.85467
								0.06177	0.85552
								0.06541	0.85636
								0.06904	0.85719
								0.07267	0.85802
								0.07631	0.85885
								0.07994	0.85967
								0.08357	0.86048
								0.08721	0.8613
								0.09084	0.8621
								0.09447	0.86291
								0.09811	0.8637
								0.10174	0.8645
								0.10538	0.86529
								0.10901	0.86607
								0.11264	0.86685
								0.11628	0.86763
								0.11991	0.8684
								0.12354	0.86917
								0.12718	0.86993
								0.13081	0.87069
								0.13444	0.87145
								0.13808	0.8722
								0.14171	0.87295
								0.14535	0.87369
								0.14898	0.87443
								0.15261	0.87516
								0.15625	0.87589
								0.15988	0.87662
								0.16	0.87664
								0.16351	0.87734
								0.16715	0.87806
								0.17078	0.87877
								0.17441	0.87948
								0.17805	0.88019
								0.18168	0.88089
								0.18532	0.88159
								0.18895	0.88229
								0.19258	0.88298
								0.19622	0.88366
								0.19985	0.88435
								0.20348	0.88502
								0.20712	0.8857
								0.21075	0.88637
								0.21438	0.88704
								0.21802	0.8877
								0.22165	0.88836
								0.22529	0.88902
								0.22892	0.88968
								0.23255	0.89032
								0.23619	0.89097
								0.23982	0.89161
								0.24345	0.89225
								0.24709	0.89289
								0.25072	0.89352
								0.25435	0.89415
								0.25799	0.89477
								0.26162	0.89539
								0.26526	0.89601
								0.26889	0.89663
								0.27252	0.89724
								0.27616	0.89784
								0.27979	0.89845
								0.28342	0.89905
								0.28706	0.89965
								0.29069	0.90024
								0.29432	0.90083
								0.29796	0.90142
								0.30159	0.902
								0.30523	0.90259
								0.30886	0.90316
								0.31249	0.90374
								0.31613	0.90431
								0.31976	0.90488
								0.32339	0.90544
								0.32703	0.906
								0.33066	0.90656
								0.33429	0.90712
								0.33793	0.90767
								0.34156	0.90822
								0.3452	0.90877
								0.34883	0.90931
								0.35	0.90949
								0.35246	0.90985
								0.3561	0.91039
								0.35973	0.91092
								0.36336	0.91146
								0.367	0.91198
								0.37063	0.91251
								0.37426	0.91303
								0.3779	0.91355
								0.38153	0.91407
								0.38517	0.91458
								0.3888	0.91509
								0.39243	0.9156
								0.39607	0.91611
								0.3997	0.91661
								0.40333	0.91711
								0.40697	0.91761
								0.4106	0.9181
								0.41423	0.91859
								0.41787	0.91908
								0.4215	0.91957
								0.42514	0.92005
								0.42877	0.92053
								0.4324	0.92101
								0.43604	0.92149
								0.43967	0.92196
								0.4433	0.92243
								0.44694	0.9229
								0.45057	0.92336
								0.4542	0.92382
								0.45784	0.92428
								0.46147	0.92474
								0.46511	0.9252
								0.46874	0.92565
								0.47237	0.9261
								0.47601	0.92655
								0.47964	0.92699
								0.48327	0.92743
								0.48691	0.92787
								0.49054	0.92831
								0.49417	0.92874
								0.49781	0.92918
								0.50144	0.92961
								0.50508	0.93003
								0.50871	0.93046
								0.51234	0.93088
								0.51598	0.9313
								0.51961	0.93172
								0.52324	0.93214
								0.52688	0.93255
								0.53051	0.93296
								0.53414	0.93337
								0.53778	0.93378
								0.54141	0.93418
								0.54505	0.93458
								0.54868	0.93498
								0.55231	0.93538
								0.55595	0.93578
								0.55958	0.93617
								0.56	0.93622
								0.56321	0.93656
								0.56685	0.93695
								0.57048	0.93734
								0.57411	0.93772
								0.57775	0.93811
								0.58138	0.93849
								0.58502	0.93886
								0.58865	0.93924
								0.59228	0.93961
								0.59592	0.93999
								0.59955	0.94036
								0.60318	0.94072
								0.60682	0.94109
								0.61045	0.94145
								0.61408	0.94182
								0.61772	0.94218
								0.62135	0.94253
								0.62498	0.94289
								0.62862	0.94324
								0.63225	0.9436
								0.63589	0.94395
								0.63952	0.94429
								0.64315	0.94464
								0.64679	0.94498
								0.65042	0.94533
								0.65405	0.94567
								0.65769	0.946
								0.66132	0.94634
								0.66495	0.94668
								0.66859	0.94701
								0.67222	0.94734
								0.67586	0.94767
								0.67949	0.948
								0.68312	0.94832
								0.68676	0.94864
								0.69039	0.94897
								0.69402	0.94929
								0.69766	0.94961
								0.70129	0.94992
								0.70492	0.95024
								0.70856	0.95055
								0.71219	0.95086
								0.71583	0.95117
								0.71946	0.95148
								0.72309	0.95178
								0.72673	0.95209
								0.73036	0.95239
								0.73399	0.95269
								0.73763	0.95299
								0.74126	0.95329
								0.74489	0.95359
								0.74853	0.95388
								0.75216	0.95417
								0.7558	0.95446
								0.75943	0.95475
								0.76306	0.95504
								0.7667	0.95533
								0.77033	0.95561
								0.77396	0.9559
								0.7776	0.95618
								0.78123	0.95646
								0.78486	0.95674
								0.7885	0.95701
								0.79213	0.95729
								0.79577	0.95756
								0.7994	0.95783
								0.80303	0.9581
								0.80667	0.95837
								0.8103	0.95864
								0.81393	0.95891
								0.81757	0.95917
								0.8212	0.95944
								0.82483	0.9597
								0.82847	0.95996
								0.8321	0.96022
								0.83574	0.96047
								0.83937	0.96073
								0.843	0.96099
								0.84664	0.96124
								0.85	0.96147
								0.85027	0.96149
								0.8539	0.96174
								0.85754	0.96199
								0.86117	0.96224
								0.8648	0.96248
								0.86844	0.96273
								0.87207	0.96297
								0.87571	0.96321
								0.87934	0.96346
								0.88297	0.96369
								0.88661	0.96393
								0.89024	0.96417
								0.89387	0.96441
								0.89751	0.96464
								0.90114	0.96487
								0.90477	0.9651
								0.90841	0.96533
								0.91204	0.96556
								0.91568	0.96579
								0.91931	0.96602
								0.92294	0.96624
								0.92658	0.96647
								0.93021	0.96669
								0.93384	0.96691
								0.93748	0.96713
								0.94111	0.96735
								0.94474	0.96757
								0.94838	0.96779
								0.95201	0.968
								0.95565	0.96822
								0.95928	0.96843
								0.96291	0.96864
								0.96655	0.96885
								0.97018	0.96906
								0.97381	0.96927
								0.97745	0.96948
								0.98108	0.96968
								0.98471	0.96989
								0.98835	0.97009
								0.99198	0.97029
								0.99562	0.9705
								0.99925	0.9707
								1.00288	0.97089
								1.00652	0.97109
								1.01015	0.97129
								1.01378	0.97149
								1.01742	0.97168
								1.02105	0.97187
								1.02468	0.97207
								1.02832	0.97226
								1.03195	0.97245
								1.03559	0.97264
								1.03922	0.97283
								1.04285	0.97302
								1.04649	0.9732
								1.05012	0.97339
								1.05375	0.97357
								1.05739	0.97375
								1.06102	0.97394
								1.06465	0.97412
								1.06829	0.9743
								1.07192	0.97448
								1.07556	0.97466
								1.07919	0.97483
								1.08282	0.97501
								1.08646	0.97518
								1.09	0.97535
								1.09009	0.97536
								1.09372	0.97553
								1.09736	0.9757
								1.10099	0.97588
								1.10462	0.97605
								1.10826	0.97622
								1.11189	0.97638
								1.11553	0.97655
								1.11916	0.97672
								1.12279	0.97689
								1.12643	0.97705
								1.13006	0.97721
								1.13369	0.97738
								1.13733	0.97754
								1.14096	0.9777
								1.14459	0.97786
								1.14823	0.97802
								1.15186	0.97818
								1.1555	0.97834
								1.15913	0.97849
								1.16276	0.97865
								1.1664	0.9788
								1.17003	0.97896
								1.17366	0.97911
								1.1773	0.97926
								1.18093	0.97942
								1.18456	0.97957
								1.1882	0.97972
								1.19183	0.97987
								1.19547	0.98001
								1.1991	0.98016
								1.20273	0.98031
								1.20637	0.98045
								1.21	0.9806
								1.21363	0.98074
								1.21727	0.98089
								1.2209	0.98103
								1.22453	0.98117
								1.22817	0.98131
								1.2318	0.98145
								1.23544	0.98159
								1.23907	0.98173
								1.2427	0.98187
								1.24634	0.98201
								1.24997	0.98214
								1.2536	0.98228
								1.25724	0.98241
								1.26087	0.98255
								1.2645	0.98268
								1.26814	0.98281
								1.27177	0.98295
								1.27541	0.98308
								1.27904	0.98321
								1.28267	0.98334
								1.28631	0.98347
								1.28994	0.98359
								1.29357	0.98372
								1.29721	0.98385
								1.30084	0.98397
								1.30447	0.9841
								1.30811	0.98422
								1.31174	0.98435
								1.31538	0.98447
								1.31901	0.98459
								1.32264	0.98472
								1.32628	0.98484
								1.32991	0.98496
								1.33354	0.98508
								1.33718	0.9852
								1.34081	0.98532
								1.34444	0.98543
								1.34808	0.98555
								1.35171	0.98567
								1.35535	0.98579
								1.35898	0.9859
								1.36261	0.98602
								1.36625	0.98613
								1.36988	0.98624
								1.37351	0.98636
								1.37715	0.98647
								1.38078	0.98658
								1.38441	0.98669
								1.38805	0.9868
								1.39168	0.98691
								1.39532	0.98702
								1.39895	0.98713
								1.40258	0.98724
								1.40622	0.98734
								1.40985	0.98745
								1.41348	0.98756
								1.41712	0.98766
								1.42075	0.98777
								1.42438	0.98787
								1.42802	0.98798
								1.43165	0.98808
								1.43529	0.98818
								1.43892	0.98828
								1.44255	0.98838
								1.44619	0.98849
								1.44982	0.98859
								1.45345	0.98869
								1.45709	0.98879
								1.46072	0.98888
								1.46435	0.98898
								1.46799	0.98908
								1.47162	0.98918
								1.47526	0.98927
								1.47889	0.98937
								1.48252	0.98947
								1.48616	0.98956
								1.48979	0.98965
								1.49342	0.98975
								1.49706	0.98984
								1.50069	0.98993
								1.50432	0.99003
								1.50796	0.99012
								1.51159	0.99021
								1.51523	0.9903
								1.51886	0.99039
								1.52249	0.99048
								1.52613	0.99057
								1.52976	0.99066
								1.53339	0.99075
								1.53703	0.99084
								1.54	0.99091
								1.54066	0.99092
								1.54429	0.99101
								1.54793	0.9911
								1.55156	0.99118
								1.5552	0.99127
								1.55883	0.99135
								1.56246	0.99144
								1.5661	0.99152
								1.56973	0.9916
								1.57336	0.99169
								1.577	0.99177
								1.58063	0.99185
								1.58426	0.99193
								1.5879	0.99201
								1.59153	0.9921
								1.59517	0.99218
								1.5988	0.99226
								1.60243	0.99234
								1.60607	0.99241
								1.6097	0.99249
								1.61333	0.99257
								1.61697	0.99265
								1.6206	0.99273
								1.62423	0.9928
								1.62787	0.99288
								1.6315	0.99296
								1.63514	0.99303
								1.63877	0.99311
								1.6424	0.99318
								1.64604	0.99325
								1.64967	0.99333
								1.6533	0.9934
								1.65694	0.99348
								1.66057	0.99355
								1.6642	0.99362
								1.66784	0.99369
								1.67147	0.99376
								1.67511	0.99383
								1.67874	0.99391
								1.68237	0.99398
								1.68601	0.99405
								1.68964	0.99411
								1.69327	0.99418
								1.69691	0.99425
								1.70054	0.99432
								1.70417	0.99439
								1.70781	0.99446
								1.71144	0.99452
								1.71508	0.99459
								1.71871	0.99466
								1.72234	0.99472
								1.72598	0.99479
								1.72961	0.99485
								1.73324	0.99492
								1.73688	0.99498
								1.74051	0.99505
								1.74414	0.99511
								1.74778	0.99518
								1.75141	0.99524
								1.75505	0.9953
								1.75868	0.99536
								1.76231	0.99543
								1.76595	0.99549
								1.76958	0.99555
								1.77321	0.99561
								1.77685	0.99567
								1.78048	0.99573
								1.78411	0.99579
								1.78775	0.99585
								1.79138	0.99591
								1.79502	0.99597
								1.79865	0.99603
								1.80228	0.99609
								1.80592	0.99615
								1.80955	0.9962
								1.81318	0.99626
								1.81682	0.99632
								1.82045	0.99638
								1.82408	0.99643
								1.82772	0.99649
								1.83135	0.99654
								1.83498	0.9966
								1.83862	0.99665
								1.84225	0.99671
								1.84589	0.99676
								1.84952	0.99682
								1.85315	0.99687
								1.85679	0.99693
								1.86042	0.99698
								1.86405	0.99703
								1.86769	0.99709
								1.87132	0.99714
								1.87495	0.99719
								1.87859	0.99724
								1.88222	0.99729
								1.88586	0.99735
								1.88949	0.9974
								1.89312	0.99745
								1.89676	0.9975
								1.90039	0.99755
								1.90402	0.9976
								1.90766	0.99765
								1.91129	0.9977
								1.91492	0.99775
								1.91856	0.9978
								1.92219	0.99785
								1.92583	0.99789
								1.92946	0.99794
								1.93309	0.99799
								1.93673	0.99804
								1.94036	0.99808
								1.94399	0.99813
								1.94763	0.99818
								1.95	0.99821
								1.95126	0.99822
								1.95489	0.99827
								1.95853	0.99832
								1.96216	0.99836
								1.9658	0.99841
								1.96943	0.99845
								1.97306	0.9985
								1.9767	0.99854
								1.98033	0.99859
								1.98396	0.99863
								1.9876	0.99868
								1.99123	0.99872
								1.99486	0.99876
								1.9985	0.99881
								2.00213	0.99885
								2.00577	0.99889
								2.0094	0.99893
								2.01303	0.99898
								2.01667	0.99902
								2.0203	0.99906
								2.02393	0.9991
								2.02757	0.99914
								2.0312	0.99919
								2.03483	0.99923
								2.03847	0.99927
								2.0421	0.99931
								2.04574	0.99935
								2.04937	0.99939
								2.053	0.99943
								2.05664	0.99947
								2.06027	0.99951
								2.0639	0.99955
								2.06754	0.99958
								2.07117	0.99962
								2.0748	0.99966
								2.07844	0.9997
								2.08207	0.99974
								2.08571	0.99978
								2.08934	0.99981
								2.09297	0.99985
								2.09661	0.99989
								2.10024	0.99993
								2.10387	0.99996
								2.10751	1
								2.11114	1.00003
								2.11477	1.00007
								2.11841	1.00011
								2.12204	1.00014
								2.12568	1.00018
								2.12931	1.00021
								2.13294	1.00025
								2.13658	1.00028
								2.14021	1.00032
								2.14384	1.00035
								2.14748	1.00039
								2.15111	1.00042
								2.15474	1.00046
								2.15838	1.00049
								2.16201	1.00052
								2.16565	1.00056
								2.16928	1.00059
								2.17291	1.00062
								2.17655	1.00066
								2.18018	1.00069
								2.18381	1.00072
								2.18745	1.00075
								2.19108	1.00079
								2.19471	1.00082
								2.19835	1.00085
								2.20198	1.00088
								2.20562	1.00091
								2.20925	1.00094
								2.21288	1.00098
								2.21652	1.00101
								2.22015	1.00104
								2.22378	1.00107
								2.22742	1.0011
								2.23105	1.00113
								2.23468	1.00116
								2.23832	1.00119
								2.24195	1.00122
								2.24559	1.00125
								2.24922	1.00128
								2.25285	1.00131
								2.25649	1.00134
								2.26012	1.00137
								2.26375	1.00139
								2.26739	1.00142
								2.27102	1.00145
								2.27465	1.00148
								2.27829	1.00151
								2.28192	1.00154
								2.28556	1.00156
								2.28919	1.00159
								2.29282	1.00162
								2.29646	1.00165
								2.30009	1.00167
								2.30372	1.0017
								2.30736	1.00173
								2.31099	1.00175
								2.31462	1.00178
								2.31826	1.00181
								2.32189	1.00183
								2.32553	1.00186
								2.32916	1.00189
								2.33279	1.00191
								2.33643	1.00194
								2.34006	1.00196
								2.34369	1.00199
								2.34733	1.00201
								2.35	1.00203
								2.35096	1.00204
								2.35459	1.00206
								2.35823	1.00209
								2.36186	1.00211
								2.3655	1.00214
								2.36913	1.00216
								2.37276	1.00219
								2.3764	1.00221
								2.38003	1.00224
								2.38366	1.00226
								2.3873	1.00228
								2.39093	1.00231
								2.39456	1.00233
								2.3982	1.00235
								2.40183	1.00238
								2.40547	1.0024
								2.4091	1.00242
								2.41273	1.00245
								2.41637	1.00247
								2.42	1.00249
								2.42363	1.00252
								2.42727	1.00254
								2.4309	1.00256
								2.43453	1.00258
								2.43817	1.0026
								2.4418	1.00263
								2.44544	1.00265
								2.44907	1.00267
								2.4527	1.00269
								2.45634	1.00271
								2.45997	1.00273
								2.4636	1.00275
								2.46724	1.00278
								2.47087	1.0028
								2.4745	1.00282
								2.47814	1.00284
								2.48177	1.00286
								2.48541	1.00288
								2.48904	1.0029
								2.49267	1.00292
								2.49631	1.00294
								2.49994	1.00296
								2.50357	1.00298
								2.50721	1.003
								2.51	1.00302
								2.51084	1.00302
								2.51447	1.00304
								2.51811	1.00306
								2.52174	1.00308
								2.52538	1.0031
								2.52901	1.00312
								2.53264	1.00314
								2.53628	1.00316
								2.53991	1.00317
								2.54354	1.00319
								2.54718	1.00321
								2.55081	1.00323
								2.55444	1.00325
								2.55808	1.00327
								2.56171	1.00328
								2.56535	1.0033
								2.56898	1.00332
								2.57261	1.00334
								2.57625	1.00336
								2.57988	1.00337
								2.58351	1.00339
								2.58715	1.00341
								2.59078	1.00343
								2.59441	1.00344
								2.59805	1.00346
								2.60168	1.00348
								2.60532	1.0035
								2.60895	1.00351
								2.61258	1.00353
								2.61622	1.00355
								2.61985	1.00356
								2.62348	1.00358
								2.62712	1.0036
								2.63075	1.00361
								2.63438	1.00363
								2.63802	1.00365
								2.64165	1.00366
								2.64529	1.00368
								2.64892	1.00369
								2.65255	1.00371
								2.65619	1.00373
								2.65982	1.00374
								2.66345	1.00376
								2.66709	1.00377
								2.67072	1.00379
								2.67435	1.0038
								2.67799	1.00382
								2.68162	1.00383
								2.68526	1.00385
								2.68889	1.00386
								2.69252	1.00388
								2.69616	1.00389
								2.69979	1.00391
								2.70342	1.00392
								2.70706	1.00394
								2.71069	1.00395
								2.71432	1.00397
								2.71796	1.00398
								2.72159	1.00399
								2.72523	1.00401
								2.72886	1.00402
								2.73249	1.00404
								2.73613	1.00405
								2.73976	1.00406
								2.74339	1.00408
								2.74703	1.00409
								2.75066	1.00411
								2.75429	1.00412
								2.75793	1.00413
								2.76156	1.00415
								2.7652	1.00416
								2.76883	1.00417
								2.77246	1.00419
								2.7761	1.0042
								2.77973	1.00421
								2.78336	1.00423
								2.787	1.00424
								2.79063	1.00425
								2.79426	1.00426
								2.7979	1.00428
								2.80153	1.00429
								2.80517	1.0043
								2.8088	1.00431
								2.81243	1.00433
								2.81607	1.00434
								2.8197	1.00435
								2.82333	1.00436
								2.82697	1.00438
								2.8306	1.00439
								2.83423	1.0044
								2.83787	1.00441
								2.8415	1.00442
								2.84514	1.00444
								2.84877	1.00445
								2.8524	1.00446
								2.85604	1.00447
								2.85967	1.00448
								2.8633	1.00449
								2.86694	1.0045
								2.87057	1.00452
								2.8742	1.00453
								2.87784	1.00454
								2.88147	1.00455
								2.88511	1.00456
								2.88874	1.00457
								2.89237	1.00458
								2.89601	1.00459
								2.89964	1.0046
								2.90327	1.00462
								2.90691	1.00463
								2.91054	1.00464
								2.91417	1.00465
								2.91781	1.00466
								2.92144	1.00467
								2.92508	1.00468
								2.92871	1.00469
								2.93234	1.0047
								2.93598	1.00471
								2.93961	1.00472
								2.94324	1.00473
								2.94688	1.00474
								2.95051	1.00475
								2.95414	1.00476
								2.95778	1.00477
								2.96141	1.00478
								2.96505	1.00479
								2.96868	1.0048
								2.97231	1.00481
								2.97595	1.00482
								2.97958	1.00483
								2.98321	1.00484
								2.98685	1.00485
								2.99048	1.00486
								2.99411	1.00487
								2.99775	1.00488
								3.00138	1.00489
								3.00502	1.00489
								3.00865	1.0049
								3.01228	1.00491
								3.01592	1.00492
								3.01955	1.00493
								3.02318	1.00494
								3.02682	1.00495
								3.03045	1.00496
								3.03408	1.00497
								3.03772	1.00498
								3.04	1.00498
								3.04135	1.00498
								3.04498	1.00499
								3.04862	1.005
								3.05225	1.00501
								3.05589	1.00502
								3.05952	1.00503
								3.06315	1.00504
								3.06679	1.00504
								3.07042	1.00505
								3.07405	1.00506
								3.07769	1.00507
								3.08132	1.00508
								3.08495	1.00509
								3.08859	1.00509
								3.09222	1.0051
								3.09586	1.00511
								3.09949	1.00512
								3.10312	1.00513
								3.10676	1.00513
								3.11039	1.00514
								3.11402	1.00515
								3.11766	1.00516
								3.12129	1.00516
								3.12492	1.00517
								3.12856	1.00518
								3.13219	1.00519
								3.13583	1.0052
								3.13946	1.0052
								3.14309	1.00521
								3.14673	1.00522
								3.15036	1.00523
								3.15399	1.00523
								3.15763	1.00524
								3.16126	1.00525
								3.16489	1.00525
								3.16853	1.00526
								3.17216	1.00527
								3.1758	1.00528
								3.17943	1.00528
								3.18306	1.00529
								3.1867	1.0053
								3.19033	1.0053
								3.19396	1.00531
								3.1976	1.00532
								3.20123	1.00532
								3.20486	1.00533
								3.2085	1.00534
								3.21213	1.00534
								3.21577	1.00535
								3.2194	1.00536
								3.22303	1.00536
								3.22667	1.00537
								3.2303	1.00538
								3.23393	1.00538
								3.23757	1.00539
								3.2412	1.0054
								3.24483	1.0054
								3.24847	1.00541
								3.2521	1.00542
								3.25574	1.00542
								3.25937	1.00543
								3.263	1.00544
								3.26664	1.00544
								3.27027	1.00545
								3.2739	1.00545
								3.27754	1.00546
								3.28117	1.00547
								3.2848	1.00547
								3.28844	1.00548
								3.29207	1.00548
								3.29571	1.00549
								3.29934	1.0055
								3.30297	1.0055
								3.30661	1.00551
								3.31024	1.00551
								3.31387	1.00552
								3.31751	1.00552
								3.32114	1.00553
								3.32477	1.00554
								3.32841	1.00554
								3.33204	1.00555
								3.33568	1.00555
								3.33931	1.00556
								3.34294	1.00556
								3.34658	1.00557
								3.35021	1.00557
								3.35384	1.00558
								3.35748	1.00559
								3.36111	1.00559
								3.36474	1.0056
								3.36838	1.0056
								3.37201	1.00561
								3.37565	1.00561
								3.37928	1.00562
								3.38291	1.00562
								3.38655	1.00563
								3.39018	1.00563
								3.39381	1.00564
								3.39745	1.00564
								3.40108	1.00565
								3.40471	1.00565
								3.40835	1.00566
								3.41198	1.00566
								3.41562	1.00567
								3.41925	1.00567
								3.42288	1.00568
								3.42652	1.00568
								3.43015	1.00569
								3.43378	1.00569
								3.43742	1.0057
								3.44105	1.0057
								3.44468	1.00571
								3.44832	1.00571
								3.45195	1.00572
								3.45559	1.00572
								3.45922	1.00572
								3.46285	1.00573
								3.46649	1.00573
								3.47012	1.00574
								3.47375	1.00574
								3.47739	1.00575
								3.48102	1.00575
								3.48465	1.00576
								3.48829	1.00576
								3.49192	1.00576
								3.49556	1.00577
								3.49919	1.00577
								3.50282	1.00578
								3.50646	1.00578
								3.51009	1.00579
								3.51372	1.00579
								3.51736	1.00579
								3.52099	1.0058
								3.52462	1.0058
								3.52826	1.00581
								3.53189	1.00581
								3.53553	1.00582
								3.53916	1.00582
								3.54279	1.00582
								3.54643	1.00583
								3.55006	1.00583
								3.55369	1.00584
								3.55733	1.00584
								3.56096	1.00584
								3.56459	1.00585
								3.56823	1.00585
								3.57186	1.00585
								3.5755	1.00586
								3.57913	1.00586
								3.58276	1.00587
								3.5864	1.00587
								3.59003	1.00587
								3.63	1.00591
	SOF2						Fit curve
		x, Pressure	y	Error bars				x	y
		0	0.1575	0.05648				0	0.15949
		0.16	0.124	0.0641				0.00363	0.15857
		0.35	0.083	0.05118				0.00727	0.15765
		0.56	0.092	0.08306				0.0109	0.15674
		0.85	0.0962	0.07372				0.01453	0.15583
		1.09	0	0.04985				0.01817	0.15493
		1.54	0	0.03886				0.0218	0.15403
		1.95	0	0.03358				0.02544	0.15314
		2.35	0	0.04956				0.02907	0.15225
		2.51	0	0.05016				0.0327	0.15137
		3.04	0	0.04651				0.03634	0.15049
		3.63	0	0.05678				0.03997	0.14962
								0.0436	0.14875
								0.04724	0.14789
								0.05087	0.14703
								0.0545	0.14618
								0.05814	0.14533
								0.06177	0.14448
								0.06541	0.14364
								0.06904	0.14281
								0.07267	0.14198
								0.07631	0.14115
								0.07994	0.14033
								0.08357	0.13952
								0.08721	0.1387
								0.09084	0.1379
								0.09447	0.13709
								0.09811	0.1363
								0.10174	0.1355
								0.10538	0.13471
								0.10901	0.13393
								0.11264	0.13315
								0.11628	0.13237
								0.11991	0.1316
								0.12354	0.13083
								0.12718	0.13007
								0.13081	0.12931
								0.13444	0.12855
								0.13808	0.1278
								0.14171	0.12705
								0.14535	0.12631
								0.14898	0.12557
								0.15261	0.12484
								0.15625	0.12411
								0.15988	0.12338
								0.16	0.12336
								0.16351	0.12266
								0.16715	0.12194
								0.17078	0.12123
								0.17441	0.12052
								0.17805	0.11981
								0.18168	0.11911
								0.18532	0.11841
								0.18895	0.11771
								0.19258	0.11702
								0.19622	0.11634
								0.19985	0.11565
								0.20348	0.11498
								0.20712	0.1143
								0.21075	0.11363
								0.21438	0.11296
								0.21802	0.1123
								0.22165	0.11164
								0.22529	0.11098
								0.22892	0.11032
								0.23255	0.10968
								0.23619	0.10903
								0.23982	0.10839
								0.24345	0.10775
								0.24709	0.10711
								0.25072	0.10648
								0.25435	0.10585
								0.25799	0.10523
								0.26162	0.10461
								0.26526	0.10399
								0.26889	0.10337
								0.27252	0.10276
								0.27616	0.10216
								0.27979	0.10155
								0.28342	0.10095
								0.28706	0.10035
								0.29069	0.09976
								0.29432	0.09917
								0.29796	0.09858
								0.30159	0.098
								0.30523	0.09741
								0.30886	0.09684
								0.31249	0.09626
								0.31613	0.09569
								0.31976	0.09512
								0.32339	0.09456
								0.32703	0.094
								0.33066	0.09344
								0.33429	0.09288
								0.33793	0.09233
								0.34156	0.09178
								0.3452	0.09123
								0.34883	0.09069
								0.35	0.09051
								0.35246	0.09015
								0.3561	0.08961
								0.35973	0.08908
								0.36336	0.08854
								0.367	0.08802
								0.37063	0.08749
								0.37426	0.08697
								0.3779	0.08645
								0.38153	0.08593
								0.38517	0.08542
								0.3888	0.08491
								0.39243	0.0844
								0.39607	0.08389
								0.3997	0.08339
								0.40333	0.08289
								0.40697	0.08239
								0.4106	0.0819
								0.41423	0.08141
								0.41787	0.08092
								0.4215	0.08043
								0.42514	0.07995
								0.42877	0.07947
								0.4324	0.07899
								0.43604	0.07851
								0.43967	0.07804
								0.4433	0.07757
								0.44694	0.0771
								0.45057	0.07664
								0.4542	0.07618
								0.45784	0.07572
								0.46147	0.07526
								0.46511	0.0748
								0.46874	0.07435
								0.47237	0.0739
								0.47601	0.07345
								0.47964	0.07301
								0.48327	0.07257
								0.48691	0.07213
								0.49054	0.07169
								0.49417	0.07126
								0.49781	0.07082
								0.50144	0.07039
								0.50508	0.06997
								0.50871	0.06954
								0.51234	0.06912
								0.51598	0.0687
								0.51961	0.06828
								0.52324	0.06786
								0.52688	0.06745
								0.53051	0.06704
								0.53414	0.06663
								0.53778	0.06622
								0.54141	0.06582
								0.54505	0.06542
								0.54868	0.06502
								0.55231	0.06462
								0.55595	0.06422
								0.55958	0.06383
								0.56	0.06378
								0.56321	0.06344
								0.56685	0.06305
								0.57048	0.06266
								0.57411	0.06228
								0.57775	0.06189
								0.58138	0.06151
								0.58502	0.06114
								0.58865	0.06076
								0.59228	0.06039
								0.59592	0.06001
								0.59955	0.05964
								0.60318	0.05928
								0.60682	0.05891
								0.61045	0.05855
								0.61408	0.05818
								0.61772	0.05782
								0.62135	0.05747
								0.62498	0.05711
								0.62862	0.05676
								0.63225	0.0564
								0.63589	0.05605
								0.63952	0.05571
								0.64315	0.05536
								0.64679	0.05502
								0.65042	0.05467
								0.65405	0.05433
								0.65769	0.054
								0.66132	0.05366
								0.66495	0.05332
								0.66859	0.05299
								0.67222	0.05266
								0.67586	0.05233
								0.67949	0.052
								0.68312	0.05168
								0.68676	0.05136
								0.69039	0.05103
								0.69402	0.05071
								0.69766	0.05039
								0.70129	0.05008
								0.70492	0.04976
								0.70856	0.04945
								0.71219	0.04914
								0.71583	0.04883
								0.71946	0.04852
								0.72309	0.04822
								0.72673	0.04791
								0.73036	0.04761
								0.73399	0.04731
								0.73763	0.04701
								0.74126	0.04671
								0.74489	0.04641
								0.74853	0.04612
								0.75216	0.04583
								0.7558	0.04554
								0.75943	0.04525
								0.76306	0.04496
								0.7667	0.04467
								0.77033	0.04439
								0.77396	0.0441
								0.7776	0.04382
								0.78123	0.04354
								0.78486	0.04326
								0.7885	0.04299
								0.79213	0.04271
								0.79577	0.04244
								0.7994	0.04217
								0.80303	0.0419
								0.80667	0.04163
								0.8103	0.04136
								0.81393	0.04109
								0.81757	0.04083
								0.8212	0.04056
								0.82483	0.0403
								0.82847	0.04004
								0.8321	0.03978
								0.83574	0.03953
								0.83937	0.03927
								0.843	0.03901
								0.84664	0.03876
								0.85	0.03853
								0.85027	0.03851
								0.8539	0.03826
								0.85754	0.03801
								0.86117	0.03776
								0.8648	0.03752
								0.86844	0.03727
								0.87207	0.03703
								0.87571	0.03679
								0.87934	0.03654
								0.88297	0.03631
								0.88661	0.03607
								0.89024	0.03583
								0.89387	0.03559
								0.89751	0.03536
								0.90114	0.03513
								0.90477	0.0349
								0.90841	0.03467
								0.91204	0.03444
								0.91568	0.03421
								0.91931	0.03398
								0.92294	0.03376
								0.92658	0.03353
								0.93021	0.03331
								0.93384	0.03309
								0.93748	0.03287
								0.94111	0.03265
								0.94474	0.03243
								0.94838	0.03221
								0.95201	0.032
								0.95565	0.03178
								0.95928	0.03157
								0.96291	0.03136
								0.96655	0.03115
								0.97018	0.03094
								0.97381	0.03073
								0.97745	0.03052
								0.98108	0.03032
								0.98471	0.03011
								0.98835	0.02991
								0.99198	0.02971
								0.99562	0.0295
								0.99925	0.0293
								1.00288	0.02911
								1.00652	0.02891
								1.01015	0.02871
								1.01378	0.02851
								1.01742	0.02832
								1.02105	0.02813
								1.02468	0.02793
								1.02832	0.02774
								1.03195	0.02755
								1.03559	0.02736
								1.03922	0.02717
								1.04285	0.02698
								1.04649	0.0268
								1.05012	0.02661
								1.05375	0.02643
								1.05739	0.02625
								1.06102	0.02606
								1.06465	0.02588
								1.06829	0.0257
								1.07192	0.02552
								1.07556	0.02534
								1.07919	0.02517
								1.08282	0.02499
								1.08646	0.02482
								1.09	0.02465
								1.09009	0.02464
								1.09372	0.02447
								1.09736	0.0243
								1.10099	0.02412
								1.10462	0.02395
								1.10826	0.02378
								1.11189	0.02362
								1.11553	0.02345
								1.11916	0.02328
								1.12279	0.02311
								1.12643	0.02295
								1.13006	0.02279
								1.13369	0.02262
								1.13733	0.02246
								1.14096	0.0223
								1.14459	0.02214
								1.14823	0.02198
								1.15186	0.02182
								1.1555	0.02166
								1.15913	0.02151
								1.16276	0.02135
								1.1664	0.0212
								1.17003	0.02104
								1.17366	0.02089
								1.1773	0.02074
								1.18093	0.02058
								1.18456	0.02043
								1.1882	0.02028
								1.19183	0.02013
								1.19547	0.01999
								1.1991	0.01984
								1.20273	0.01969
								1.20637	0.01955
								1.21	0.0194
								1.21363	0.01926
								1.21727	0.01911
								1.2209	0.01897
								1.22453	0.01883
								1.22817	0.01869
								1.2318	0.01855
								1.23544	0.01841
								1.23907	0.01827
								1.2427	0.01813
								1.24634	0.01799
								1.24997	0.01786
								1.2536	0.01772
								1.25724	0.01759
								1.26087	0.01745
								1.2645	0.01732
								1.26814	0.01719
								1.27177	0.01705
								1.27541	0.01692
								1.27904	0.01679
								1.28267	0.01666
								1.28631	0.01653
								1.28994	0.01641
								1.29357	0.01628
								1.29721	0.01615
								1.30084	0.01603
								1.30447	0.0159
								1.30811	0.01578
								1.31174	0.01565
								1.31538	0.01553
								1.31901	0.01541
								1.32264	0.01528
								1.32628	0.01516
								1.32991	0.01504
								1.33354	0.01492
								1.33718	0.0148
								1.34081	0.01468
								1.34444	0.01457
								1.34808	0.01445
								1.35171	0.01433
								1.35535	0.01421
								1.35898	0.0141
								1.36261	0.01398
								1.36625	0.01387
								1.36988	0.01376
								1.37351	0.01364
								1.37715	0.01353
								1.38078	0.01342
								1.38441	0.01331
								1.38805	0.0132
								1.39168	0.01309
								1.39532	0.01298
								1.39895	0.01287
								1.40258	0.01276
								1.40622	0.01266
								1.40985	0.01255
								1.41348	0.01244
								1.41712	0.01234
								1.42075	0.01223
								1.42438	0.01213
								1.42802	0.01202
								1.43165	0.01192
								1.43529	0.01182
								1.43892	0.01172
								1.44255	0.01162
								1.44619	0.01151
								1.44982	0.01141
								1.45345	0.01131
								1.45709	0.01121
								1.46072	0.01112
								1.46435	0.01102
								1.46799	0.01092
								1.47162	0.01082
								1.47526	0.01073
								1.47889	0.01063
								1.48252	0.01053
								1.48616	0.01044
								1.48979	0.01035
								1.49342	0.01025
								1.49706	0.01016
								1.50069	0.01007
								1.50432	0.00997
								1.50796	0.00988
								1.51159	0.00979
								1.51523	0.0097
								1.51886	0.00961
								1.52249	0.00952
								1.52613	0.00943
								1.52976	0.00934
								1.53339	0.00925
								1.53703	0.00916
								1.54	0.00909
								1.54066	0.00908
								1.54429	0.00899
								1.54793	0.0089
								1.55156	0.00882
								1.5552	0.00873
								1.55883	0.00865
								1.56246	0.00856
								1.5661	0.00848
								1.56973	0.0084
								1.57336	0.00831
								1.577	0.00823
								1.58063	0.00815
								1.58426	0.00807
								1.5879	0.00799
								1.59153	0.0079
								1.59517	0.00782
								1.5988	0.00774
								1.60243	0.00766
								1.60607	0.00759
								1.6097	0.00751
								1.61333	0.00743
								1.61697	0.00735
								1.6206	0.00727
								1.62423	0.0072
								1.62787	0.00712
								1.6315	0.00704
								1.63514	0.00697
								1.63877	0.00689
								1.6424	0.00682
								1.64604	0.00675
								1.64967	0.00667
								1.6533	0.0066
								1.65694	0.00652
								1.66057	0.00645
								1.6642	0.00638
								1.66784	0.00631
								1.67147	0.00624
								1.67511	0.00617
								1.67874	0.00609
								1.68237	0.00602
								1.68601	0.00595
								1.68964	0.00589
								1.69327	0.00582
								1.69691	0.00575
								1.70054	0.00568
								1.70417	0.00561
								1.70781	0.00554
								1.71144	0.00548
								1.71508	0.00541
								1.71871	0.00534
								1.72234	0.00528
								1.72598	0.00521
								1.72961	0.00515
								1.73324	0.00508
								1.73688	0.00502
								1.74051	0.00495
								1.74414	0.00489
								1.74778	0.00482
								1.75141	0.00476
								1.75505	0.0047
								1.75868	0.00464
								1.76231	0.00457
								1.76595	0.00451
								1.76958	0.00445
								1.77321	0.00439
								1.77685	0.00433
								1.78048	0.00427
								1.78411	0.00421
								1.78775	0.00415
								1.79138	0.00409
								1.79502	0.00403
								1.79865	0.00397
								1.80228	0.00391
								1.80592	0.00385
								1.80955	0.0038
								1.81318	0.00374
								1.81682	0.00368
								1.82045	0.00362
								1.82408	0.00357
								1.82772	0.00351
								1.83135	0.00346
								1.83498	0.0034
								1.83862	0.00335
								1.84225	0.00329
								1.84589	0.00324
								1.84952	0.00318
								1.85315	0.00313
								1.85679	0.00307
								1.86042	0.00302
								1.86405	0.00297
								1.86769	0.00291
								1.87132	0.00286
								1.87495	0.00281
								1.87859	0.00276
								1.88222	0.00271
								1.88586	0.00265
								1.88949	0.0026
								1.89312	0.00255
								1.89676	0.0025
								1.90039	0.00245
								1.90402	0.0024
								1.90766	0.00235
								1.91129	0.0023
								1.91492	0.00225
								1.91856	0.0022
								1.92219	0.00215
								1.92583	0.00211
								1.92946	0.00206
								1.93309	0.00201
								1.93673	0.00196
								1.94036	0.00192
								1.94399	0.00187
								1.94763	0.00182
								1.95	0.00179
								1.95126	0.00178
								1.95489	0.00173
								1.95853	0.00168
								1.96216	0.00164
								1.9658	0.00159
								1.96943	0.00155
								1.97306	0.0015
								1.9767	0.00146
								1.98033	0.00141
								1.98396	0.00137
								1.9876	0.00132
								1.99123	0.00128
								1.99486	0.00124
								1.9985	0.00119
								2.00213	0.00115
								2.00577	0.00111
								2.0094	0.00107
								2.01303	0.00102
								2.01667	0.000980734
								2.0203	0.000938887
								2.02393	0.000897273
								2.02757	0.00085589
								2.0312	0.000814737
								2.03483	0.000773813
								2.03847	0.000733116
								2.0421	0.000692646
								2.04574	0.0006524
								2.04937	0.000612378
								2.053	0.000572579
								2.05664	0.000533
								2.06027	0.000493642
								2.0639	0.000454503
								2.06754	0.000415581
								2.07117	0.000376875
								2.0748	0.000338385
								2.07844	0.000300109
								2.08207	0.000262045
								2.08571	0.000224193
								2.08934	0.000186551
								2.09297	0.000149119
								2.09661	0.000111894
								2.10024	7.48766e-05
								2.10387	3.80648e-05
								2.10751	1.45769e-06
								2.11114	-3.4946e-05
								2.11477	-7.11473e-05
								2.11841	-0.000107147
								2.12204	-0.000142947
								2.12568	-0.000178548
								2.12931	-0.000213951
								2.13294	-0.000249158
								2.13658	-0.000284168
								2.14021	-0.000318984
								2.14384	-0.000353607
								2.14748	-0.000388037
								2.15111	-0.000422276
								2.15474	-0.000456324
								2.15838	-0.000490183
								2.16201	-0.000523854
								2.16565	-0.000557338
								2.16928	-0.000590635
								2.17291	-0.000623748
								2.17655	-0.000656676
								2.18018	-0.000689422
								2.18381	-0.000721985
								2.18745	-0.000754368
								2.19108	-0.00078657
								2.19471	-0.000818594
								2.19835	-0.000850439
								2.20198	-0.000882107
								2.20562	-0.0009136
								2.20925	-0.000944917
								2.21288	-0.00097606
								2.21652	-0.00101
								2.22015	-0.00104
								2.22378	-0.00107
								2.22742	-0.0011
								2.23105	-0.00113
								2.23468	-0.00116
								2.23832	-0.00119
								2.24195	-0.00122
								2.24559	-0.00125
								2.24922	-0.00128
								2.25285	-0.00131
								2.25649	-0.00134
								2.26012	-0.00137
								2.26375	-0.00139
								2.26739	-0.00142
								2.27102	-0.00145
								2.27465	-0.00148
								2.27829	-0.00151
								2.28192	-0.00154
								2.28556	-0.00156
								2.28919	-0.00159
								2.29282	-0.00162
								2.29646	-0.00165
								2.30009	-0.00167
								2.30372	-0.0017
								2.30736	-0.00173
								2.31099	-0.00175
								2.31462	-0.00178
								2.31826	-0.00181
								2.32189	-0.00183
								2.32553	-0.00186
								2.32916	-0.00189
								2.33279	-0.00191
								2.33643	-0.00194
								2.34006	-0.00196
								2.34369	-0.00199
								2.34733	-0.00201
								2.35	-0.00203
								2.35096	-0.00204
								2.35459	-0.00206
								2.35823	-0.00209
								2.36186	-0.00211
								2.3655	-0.00214
								2.36913	-0.00216
								2.37276	-0.00219
								2.3764	-0.00221
								2.38003	-0.00224
								2.38366	-0.00226
								2.3873	-0.00228
								2.39093	-0.00231
								2.39456	-0.00233
								2.3982	-0.00235
								2.40183	-0.00238
								2.40547	-0.0024
								2.4091	-0.00242
								2.41273	-0.00245
								2.41637	-0.00247
								2.42	-0.00249
								2.42363	-0.00252
								2.42727	-0.00254
								2.4309	-0.00256
								2.43453	-0.00258
								2.43817	-0.0026
								2.4418	-0.00263
								2.44544	-0.00265
								2.44907	-0.00267
								2.4527	-0.00269
								2.45634	-0.00271
								2.45997	-0.00273
								2.4636	-0.00275
								2.46724	-0.00278
								2.47087	-0.0028
								2.4745	-0.00282
								2.47814	-0.00284
								2.48177	-0.00286
								2.48541	-0.00288
								2.48904	-0.0029
								2.49267	-0.00292
								2.49631	-0.00294
								2.49994	-0.00296
								2.50357	-0.00298
								2.50721	-0.003
								2.51	-0.00302
								2.51084	-0.00302
								2.51447	-0.00304
								2.51811	-0.00306
								2.52174	-0.00308
								2.52538	-0.0031
								2.52901	-0.00312
								2.53264	-0.00314
								2.53628	-0.00316
								2.53991	-0.00317
								2.54354	-0.00319
								2.54718	-0.00321
								2.55081	-0.00323
								2.55444	-0.00325
								2.55808	-0.00327
								2.56171	-0.00328
								2.56535	-0.0033
								2.56898	-0.00332
								2.57261	-0.00334
								2.57625	-0.00336
								2.57988	-0.00337
								2.58351	-0.00339
								2.58715	-0.00341
								2.59078	-0.00343
								2.59441	-0.00344
								2.59805	-0.00346
								2.60168	-0.00348
								2.60532	-0.0035
								2.60895	-0.00351
								2.61258	-0.00353
								2.61622	-0.00355
								2.61985	-0.00356
								2.62348	-0.00358
								2.62712	-0.0036
								2.63075	-0.00361
								2.63438	-0.00363
								2.63802	-0.00365
								2.64165	-0.00366
								2.64529	-0.00368
								2.64892	-0.00369
								2.65255	-0.00371
								2.65619	-0.00373
								2.65982	-0.00374
								2.66345	-0.00376
								2.66709	-0.00377
								2.67072	-0.00379
								2.67435	-0.0038
								2.67799	-0.00382
								2.68162	-0.00383
								2.68526	-0.00385
								2.68889	-0.00386
								2.69252	-0.00388
								2.69616	-0.00389
								2.69979	-0.00391
								2.70342	-0.00392
								2.70706	-0.00394
								2.71069	-0.00395
								2.71432	-0.00397
								2.71796	-0.00398
								2.72159	-0.00399
								2.72523	-0.00401
								2.72886	-0.00402
								2.73249	-0.00404
								2.73613	-0.00405
								2.73976	-0.00406
								2.74339	-0.00408
								2.74703	-0.00409
								2.75066	-0.00411
								2.75429	-0.00412
								2.75793	-0.00413
								2.76156	-0.00415
								2.7652	-0.00416
								2.76883	-0.00417
								2.77246	-0.00419
								2.7761	-0.0042
								2.77973	-0.00421
								2.78336	-0.00423
								2.787	-0.00424
								2.79063	-0.00425
								2.79426	-0.00426
								2.7979	-0.00428
								2.80153	-0.00429
								2.80517	-0.0043
								2.8088	-0.00431
								2.81243	-0.00433
								2.81607	-0.00434
								2.8197	-0.00435
								2.82333	-0.00436
								2.82697	-0.00438
								2.8306	-0.00439
								2.83423	-0.0044
								2.83787	-0.00441
								2.8415	-0.00442
								2.84514	-0.00444
								2.84877	-0.00445
								2.8524	-0.00446
								2.85604	-0.00447
								2.85967	-0.00448
								2.8633	-0.00449
								2.86694	-0.0045
								2.87057	-0.00452
								2.8742	-0.00453
								2.87784	-0.00454
								2.88147	-0.00455
								2.88511	-0.00456
								2.88874	-0.00457
								2.89237	-0.00458
								2.89601	-0.00459
								2.89964	-0.0046
								2.90327	-0.00462
								2.90691	-0.00463
								2.91054	-0.00464
								2.91417	-0.00465
								2.91781	-0.00466
								2.92144	-0.00467
								2.92508	-0.00468
								2.92871	-0.00469
								2.93234	-0.0047
								2.93598	-0.00471
								2.93961	-0.00472
								2.94324	-0.00473
								2.94688	-0.00474
								2.95051	-0.00475
								2.95414	-0.00476
								2.95778	-0.00477
								2.96141	-0.00478
								2.96505	-0.00479
								2.96868	-0.0048
								2.97231	-0.00481
								2.97595	-0.00482
								2.97958	-0.00483
								2.98321	-0.00484
								2.98685	-0.00485
								2.99048	-0.00486
								2.99411	-0.00487
								2.99775	-0.00488
								3.00138	-0.00489
								3.00502	-0.00489
								3.00865	-0.0049
								3.01228	-0.00491
								3.01592	-0.00492
								3.01955	-0.00493
								3.02318	-0.00494
								3.02682	-0.00495
								3.03045	-0.00496
								3.03408	-0.00497
								3.03772	-0.00498
								3.04	-0.00498
								3.04135	-0.00498
								3.04498	-0.00499
								3.04862	-0.005
								3.05225	-0.00501
								3.05589	-0.00502
								3.05952	-0.00503
								3.06315	-0.00504
								3.06679	-0.00504
								3.07042	-0.00505
								3.07405	-0.00506
								3.07769	-0.00507
								3.08132	-0.00508
								3.08495	-0.00509
								3.08859	-0.00509
								3.09222	-0.0051
								3.09586	-0.00511
								3.09949	-0.00512
								3.10312	-0.00513
								3.10676	-0.00513
								3.11039	-0.00514
								3.11402	-0.00515
								3.11766	-0.00516
								3.12129	-0.00516
								3.12492	-0.00517
								3.12856	-0.00518
								3.13219	-0.00519
								3.13583	-0.0052
								3.13946	-0.0052
								3.14309	-0.00521
								3.14673	-0.00522
								3.15036	-0.00523
								3.15399	-0.00523
								3.15763	-0.00524
								3.16126	-0.00525
								3.16489	-0.00525
								3.16853	-0.00526
								3.17216	-0.00527
								3.1758	-0.00528
								3.17943	-0.00528
								3.18306	-0.00529
								3.1867	-0.0053
								3.19033	-0.0053
								3.19396	-0.00531
								3.1976	-0.00532
								3.20123	-0.00532
								3.20486	-0.00533
								3.2085	-0.00534
								3.21213	-0.00534
								3.21577	-0.00535
								3.2194	-0.00536
								3.22303	-0.00536
								3.22667	-0.00537
								3.2303	-0.00538
								3.23393	-0.00538
								3.23757	-0.00539
								3.2412	-0.0054
								3.24483	-0.0054
								3.24847	-0.00541
								3.2521	-0.00542
								3.25574	-0.00542
								3.25937	-0.00543
								3.263	-0.00544
								3.26664	-0.00544
								3.27027	-0.00545
								3.2739	-0.00545
								3.27754	-0.00546
								3.28117	-0.00547
								3.2848	-0.00547
								3.28844	-0.00548
								3.29207	-0.00548
								3.29571	-0.00549
								3.29934	-0.0055
								3.30297	-0.0055
								3.30661	-0.00551
								3.31024	-0.00551
								3.31387	-0.00552
								3.31751	-0.00552
								3.32114	-0.00553
								3.32477	-0.00554
								3.32841	-0.00554
								3.33204	-0.00555
								3.33568	-0.00555
								3.33931	-0.00556
								3.34294	-0.00556
								3.34658	-0.00557
								3.35021	-0.00557
								3.35384	-0.00558
								3.35748	-0.00559
								3.36111	-0.00559
								3.36474	-0.0056
								3.36838	-0.0056
								3.37201	-0.00561
								3.37565	-0.00561
								3.37928	-0.00562
								3.38291	-0.00562
								3.38655	-0.00563
								3.39018	-0.00563
								3.39381	-0.00564
								3.39745	-0.00564
								3.40108	-0.00565
								3.40471	-0.00565
								3.40835	-0.00566
								3.41198	-0.00566
								3.41562	-0.00567
								3.41925	-0.00567
								3.42288	-0.00568
								3.42652	-0.00568
								3.43015	-0.00569
								3.43378	-0.00569
								3.43742	-0.0057
								3.44105	-0.0057
								3.44468	-0.00571
								3.44832	-0.00571
								3.45195	-0.00572
								3.45559	-0.00572
								3.45922	-0.00572
								3.46285	-0.00573
								3.46649	-0.00573
								3.47012	-0.00574
								3.47375	-0.00574
								3.47739	-0.00575
								3.48102	-0.00575
								3.48465	-0.00576
								3.48829	-0.00576
								3.49192	-0.00576
								3.49556	-0.00577
								3.49919	-0.00577
								3.50282	-0.00578
								3.50646	-0.00578
								3.51009	-0.00579
								3.51372	-0.00579
								3.51736	-0.00579
								3.52099	-0.0058
								3.52462	-0.0058
								3.52826	-0.00581
								3.53189	-0.00581
								3.53553	-0.00582
								3.53916	-0.00582
								3.54279	-0.00582
								3.54643	-0.00583
								3.55006	-0.00583
								3.55369	-0.00584
								3.55733	-0.00584
								3.56096	-0.00584
								3.56459	-0.00585
								3.56823	-0.00585
								3.57186	-0.00585
								3.5755	-0.00586
[truncated: 5 more rows]

## Sheet: Figure 2a
Figure 2a
	Data aII				Data cII				Data bII					Data bIII				Data d[101] / 2
		x, Pressure	y			x, Pressure				x, Pressure	y				x, Pressure	y			x, Pressure	y
		0	8.74399			0	9.01753			0	12.0563			0.95	11.6798				0.95	8.77509
		0.45	8.64			0.45	9.031			0.45	11.92			1.34	11.674				1.34	8.74144
		0.74	8.62065			0.74	9.04146			0.74	11.8971			1.6	11.592				1.6	8.72439
		0.86	8.59			0.86	9.051			0.86	11.862			2.1	11.475				2.1	8.66057
														2.58	11.378				2.58	8.60969
														2.9	11.3208				2.9	8.59401
														3.39	11.2292				3.39	8.51663
														4.1	11.1654				4.1	8.45458
														5.2	10.9633				5.2	8.44173
														5.4	10.9105				5.4	8.4276
														6	10.922				6	8.38733
														7.35	10.919				7.35	8.33399

## Sheet: Figure 2b
Figure 2b
	Data aII				Data cII				Data bII				Data bIII				Data d[101] / 2
		x, Pressure	y			x, Pressure	y			x, Pressure	y			x, Pressure	y			x, Pressure	y
		0	1			0	1			0	1			0.95	0.96877			0.95	1.00389
		0.45	0.98811			0.45	1.0015			0.45	0.98869			1.34	0.96829			1.34	1.00004
		0.74	0.98589			0.74	1.00266			0.74	0.9868			1.6	0.96149			1.6	0.99809
		0.86	0.98239			0.86	1.00371			0.86	0.98388			2.1	0.95178			2.1	0.99079
														2.58	0.94374			2.58	0.98497
														2.9	0.93899			2.9	0.98317
														3.39	0.9314			3.39	0.97432
														4.1	0.92611			4.1	0.96722
														5.2	0.90934			5.2	0.96575
														5.4	0.90496			5.4	0.96414
														6	0.90592			6	0.95953
														7.35	0.90567			7.35	0.95343

## Sheet: Figure 2c
Figure 2c
	Data 1			Data 2			Data 3
	x	y		x	y		x	y
	0	90.0988		0.95	90		0.95	94.47
	0.45	91.38		1.34	90		1.34	94.57
	0.74	91.613		1.6	90		1.6	94.81
	0.86	91.81		2.1	90		2.1	94.74
				2.58	90		2.58	94.63
				2.9	90		2.9	94.82
				3.39	90		3.39	95.28
				4.1	90		4.1	95.48
				5.2	90		5.2	95.46
				5.4	90		5.4	95.53
				6	90		6	95.93
				7.35	90		7.35	96.77

## Sheet: Figure 4a
Figure 4b
	Data 1_100 MPa				Data 2_200 MPa				Data 3_300 MPa				Data 4_400 MPa				Data 5_500 MPa
		x	y			x	y			x	y			x	y			x	y
		806491	0.17496			813055	0.14971			776050	0.13456			782358	0.1084			812022	0.08684
		701300	0.18838			707008	0.16712			674830	0.14639			680315	0.11954			706110	0.09782
		609820	0.19728			614783	0.17409			586802	0.15254			591572	0.12678			614003	0.10524
		530284	0.20584			534600	0.18481			510268	0.16359			514416	0.13877			533921	0.11769
		461111	0.20949			464864	0.19056			443706	0.17218			447313	0.14866			464274	0.12851
		400971	0.20983			404234	0.19305			385836	0.17419			388973	0.15258			403721	0.13368
		348670	0.20633			351508	0.19164			335509	0.17446			338237	0.15501			351061	0.13782
		303192	0.20263			305659	0.18955			291748	0.17455			294119	0.1574			305271	0.14222
		263641	0.19526			265787	0.18362			253690	0.17011			255753	0.15575			265450	0.14253
		229253	0.18247			231119	0.17487			220600	0.16306			222393	0.15097			200715	0.13659
		199348	0.16891			200970	0.16568			191824	0.15528			193383	0.14553			131978	0.1046
		131079	0.12531			132145	0.12157			126131	0.11335			127156	0.10827			114763	0.09478
		113981	0.11215			114909	0.10947			109679	0.10141			110570	0.09735			99789	0.08914
		99109	0.10212			99916	0.09916			95368	0.09399			96144	0.09082			86772	0.08099
		74944	0.08673			86883	0.08919			82928	0.08865			83602	0.08603			75458	0.07351
		65168	0.07951			75553	0.08304			72115	0.08124			72701	0.079			65615	0.06975
		56668	0.0733			65698	0.07724			62708	0.07208			63218	0.07199			57056	0.06503
		49276	0.06791			57129	0.07108			54529	0.06827			54972	0.06662			49614	0.06069
		42849	0.06481			49677	0.06486			47416	0.06304			47802	0.06343			43143	0.05661
		37260	0.05989			43198	0.06269			41232	0.05972			41567	0.06022			37516	0.05424
		32399	0.05788			37563	0.0565			35854	0.05713			36145	0.05673			32622	0.05182
		28173	0.05541			32663	0.05211			31177	0.05582			31430	0.05417			28367	0.05153
		24499	0.05388			28403	0.04996			27110	0.05238			27330	0.05087			24667	0.05059
		21303	0.05376			24698	0.04964			23574	0.05119			23766	0.04963			21449	0.04939
		18525	0.05384			21476	0.04928			20499	0.0502			20666	0.04851			18652	0.04699
		16108	0.05326			18675	0.0481			17825	0.04749			17970	0.04613			16219	0.04776
		14007	0.05207			16239	0.04928			15500	0.04819			15626	0.04693			14104	0.04793
		12180	0.0539			14121	0.0502			13479	0.04834			13588	0.04699			12263	0.04817
		10591	0.05641			12279	0.05099			11720	0.04848			11815	0.04687			10664	0.04953
		9210	0.05905			10677	0.05284			10191	0.05061			10274	0.04854			9273	0.05115
		8064	0.0621			9285	0.05489			8862	0.05175			8934	0.04992			8120	0.05295
		8064	0.06168			8130	0.05616			7760	0.05322			7823	0.05128			8120	0.05274
		6720	0.06563			8130	0.05647			7760	0.05312			7823	0.05133			6766	0.05451
						6775	0.05942			6467	0.05562			6519	0.05286			5639	0.05711

## Sheet: Inset Figure 4a
Insert Figure 4a
	Data 1				Data 2
		x	y			x	y
		806491	0.17496			534129	0.03047
		701300	0.18838			381521	0.03188
		609820	0.19728			272503	0.03846
		530284	0.20584			194654	0.04178
		461111	0.20949			139039	0.04563
		400971	0.20983			99313	0.05296
		348670	0.20633			70938	0.05169
		303192	0.20263			50669	0.04995
		263641	0.19526			36191	0.04841
		229253	0.18247			25852	0.0477
		199348	0.16891			18465	0.0463
		131079	0.12531			13189	0.04739
		113981	0.11215			9421	0.04409
		99109	0.10212			6729	0.04743
		74944	0.08673			4806	0.04964
		65168	0.07951			3433	0.07826
		56668	0.0733			2452	0.0791
		49276	0.06791			1751	0.0829
		42849	0.06481			1251	0.09217
		37260	0.05989			893	0.10609
		32399	0.05788			638	0.13285
		28173	0.05541			455	0.16912
		24499	0.05388
		21303	0.05376
		18525	0.05384
		16108	0.05326
		14007	0.05207
		12180	0.0539
		10591	0.05641
		9210	0.05905
		8064	0.0621
		8064	0.06168
		6720	0.06563
		5600	0.0703
		4667	0.07501
		3889	0.0809
		3241	0.08394
		2700	0.09048
		2250	0.09752
		1875	0.1053
		1563	0.11425
		1302	0.12476
		1085	0.13696
		904	0.14856
		753	0.15929
		628	0.17174
		523	0.1874

## Sheet: Figure 4b
Figure 4b
	Data 1_100 MPa				Data 2_200 MPa				Data 3_300 MPa				Data 4_400 MPa				Data 5_500 MPa
		x	y			x	y			x	y			x	y			x	y
		1000000	0.12624			1000000	0.09655			1000000	0.07444			1000000	0.04916			1000000	0.03693
		833330	0.14747			833330	0.11288			833330	0.08674			833330	0.05889			833330	0.04311
		694440	0.17411			694440	0.13373			694440	0.10281			694440	0.07229			694440	0.05278
		578700	0.20302			578700	0.15659			578700	0.1203			578700	0.08549			578700	0.06317
		482250	0.23507			482250	0.18113			482250	0.13891			482250	0.09987			482250	0.07411
		401880	0.269			401880	0.2072			401880	0.15834			401880	0.11413			401880	0.08441
		334900	0.30741			334900	0.23698			334900	0.1806			334900	0.13024			334900	0.09651
		279080	0.35247			279080	0.27301			279080	0.2085			279080	0.15174			279080	0.11312
		232570	0.40067			232570	0.31203			232570	0.23865			232570	0.16866			232570	0.12279
		193810	0.43687			193810	0.33906			193810	0.2569			193810	0.18509			193810	0.1355
		161510	0.49392			161510	0.38728			161510	0.29541			161510	0.21528			161510	0.15985
		134590	0.54495			134590	0.43084			134590	0.32981			134590	0.24119			134590	0.17929
		112160	0.5997			112160	0.4802			112160	0.37072			112160	0.27346			112160	0.20498
		93464	0.64961			93464	0.52784			93464	0.41126			93464	0.30597			93464	0.23093
		77887	0.69576			77887	0.57545			77887	0.45441			77887	0.34185			77887	0.26078
		64905	0.73227			64905	0.6185			64905	0.49597			64905	0.37782			64905	0.29115
		54088	0.75682			54088	0.6546			54088	0.53492			54088	0.41361			54088	0.32287
		45073	0.76094			45073	0.67597			45073	0.56309			45073	0.44171			45073	0.34842
		37561	0.75105			37561	0.68714			37561	0.58678			37561	0.46866			37561	0.37571
		31301	0.72565			31301	0.6852			31301	0.6013			31301	0.49068			31301	0.40107
		26084	0.68729			26084	0.6699			26084	0.60559			26084	0.50604			26084	0.42282
		21737	0.63801			21737	0.64132			21737	0.59715			21737	0.51188			21737	0.43863
		18114	0.58142			18114	0.60132			18114	0.57662			18114	0.50715			18114	0.44594
		15095	0.51726			15095	0.54872			15095	0.54064			15095	0.48708			15095	0.43993
		12579	0.45658			12579	0.49487			12579	0.49884			12579	0.46008			12579	0.42683
		10483	0.4016			10483	0.44254			10483	0.4551			10483	0.4275			10483	0.4082
		8735.5	0.35192			8735.5	0.39333			8735.5	0.41052			8735.5	0.39112			8735.5	0.38344
		7279.6	0.30927			7279.6	0.34887			7279.6	0.36739			7279.6	0.3535			7279.6	0.3544
		6066.3	0.27212			6066.3	0.3091			6066.3	0.32742			6066.3	0.31579			6066.3	0.3228
		5055.3	0.23981			5055.3	0.27316			5055.3	0.28911			5055.3	0.28061			5055.3	0.29057
		4212.7	0.21111			4212.7	0.24131			4212.7	0.25545			4212.7	0.24415			4212.7	0.25566
		3510.6	0.18662			3510.6	0.21334			3510.6	0.22493			3510.6	0.21182			3510.6	0.22342
		2925.5	0.16634			2925.5	0.18985			2925.5	0.19896			2925.5	0.18384			2925.5	0.1946
		2437.9	0.1498			2437.9	0.17			2437.9	0.17656			2437.9	0.15976			2437.9	0.16904
		2031.6	0.13578			2031.6	0.15361			2031.6	0.15821			2031.6	0.1387			2031.6	0.14642
		1693	0.12742			1693	0.14249			1693	0.14515			1693	0.12366			1693	0.12976
		1410.8	0.12359			1410.8	0.13726			1410.8	0.13808			1410.8	0.11515			1410.8	0.11901
		1175.7	0.11768			1175.7	0.12972			1175.7	0.12893			1175.7	0.10434			1175.7	0.10664
		979.74	0.1117			979.74	0.12151			979.74	0.11974			979.74	0.09923			979.74	0.09411
		816.45	0.1072			816.45	0.11541			816.45	0.11308			816.45	0.09325			816.45	0.0846
		680.38	0.10418			680.38	0.11079			680.38	0.10803			680.38	0.08817			680.38	0.07704
		566.98	0.10229			566.98	0.10765			566.98	0.10386			566.98	0.08453			566.98	0.07044
		472.48	0.09941			472.48	0.1031			472.48	0.0983			472.48	0.08343			472.48	0.06363
		393.74	0.09757			393.74	0.10032			393.74	0.09594			393.74	0.08042			393.74	0.05858
		328.11	0.09796			328.11	0.09997			328.11	0.09377			328.11	0.07675			328.11	0.05476
		273.43	0.09563			273.43	0.09598			273.43	0.09128			273.43	0.07309			273.43	0.05078
		227.86	0.09582			227.86	0.09405			227.86	0.09036			227.86	0.07023			227.86	0.04812
		189.88	0.09619			189.88	0.09658			189.88	0.08864			189.88	0.06988			189.88	0.04759
		158.23	0.09844			158.23	0.09663			158.23	0.09001			158.23	0.06848			158.23	0.04485
		131.86	0.10263			131.86	0.08678			131.86	0.08813			131.86	0.07108			131.86	0.04777
		109.88	0.10189			109.88	0.10006			109.88	0.0954			109.88	0.06907			109.88	0.04413

[truncated: 26 more sheets: Figure 4c, Figure 4d, Figure 5a, Figure 5b, Figure 5c, Figure 5d, Figure 5e, Figure 5f, Figure 6a, Figure 6b, Inset Figure 6b, Fig3a, Fig3b, Fig3c, Fig3d, Fig3e, Supp_Fig.1a, Supp_Fig.1b, Supp_Fig.2, Supp_Fig.3a …]
